# Supplementary material for: An Efficient Agrobacterium-Mediated Transformation Method for Hybrid Poplar 84K (Populus alba × P. glandulosa) Using Calli as Explants
Source: Int J Mol Sci. 2022 Feb 17;23(4):2216. doi: 10.3390/ijms23042216 (PMC8879841; doi:10.3390/ijms23042216)
Supplement: Supplementary file 1 [file ijms-23-02216-s001.zip]

Archive with 1 entries (1 files):
- ijms-1552478-supplementary.pdf
